# Supplementary material for: A Microfluidic Lab-on-a-Disc (LOD) for Antioxidant Activities of Plant Extracts
Source: Micromachines (Basel). 2018 Mar 21;9(4):140. doi: 10.3390/mi9040140 (PMC6187507; doi:10.3390/mi9040140)
Supplement: Supplementary file 1 [file micromachines-09-00140-s001.zip]

Archive with 2 entries (2 files):
- Autocad files/Third layer of the CD.zip
- Supplementary information.docx
